# Supplementary material for: The Effect of Cardiopulmonary Resuscitation (CPR) Education on the CPR Knowledge, Attitudes, Self-Efficacy, and Confidence in Performing CPR among Elementary School Students in Korea
Source: Healthcare (Basel). 2023 Jul 17;11(14):2047. doi: 10.3390/healthcare11142047 (PMC10379098; doi:10.3390/healthcare11142047)
Supplement: Supplementary file 1 [file healthcare-11-02047-s001.zip]

Archive with 1 entries (1 files):
- healthcare-2496667-supplementary.pdf
